# Supplementary material for: Physicochemical and Structural Characterization of Potato Starch with Different Degrees of Gelatinization
Source: Foods. 2021 May 17;10(5):1104. doi: 10.3390/foods10051104 (PMC8156876; doi:10.3390/foods10051104)
Supplement: Supplementary file 1 [file foods-10-01104-s001.zip]

Archive with 1 entries (1 files):
- foods-1173517-SI.pdf
